# Supplementary material for: Salinity Alters Toxicity of Commonly Used Pesticides in a Model Euryhaline Fish Species (Menidia beryllina)
Source: Toxics. 2021 May 20;9(5):114. doi: 10.3390/toxics9050114 (PMC8161390; doi:10.3390/toxics9050114)
Supplement: Supplementary file 1 [file toxics-09-00114-s001.zip]

Archive with 1 entries (1 files):
- toxics-1186974-supplementary 5.22.pdf
